# Supplementary material for: Complete blood count data and leukocyte expression of cytokine genes and cytokine receptor genes associated with bovine respiratory disease in calves
Source: BMC Res Notes. 2018 Nov 3;11:786. doi: 10.1186/s13104-018-3900-x (PMC6215650; doi:10.1186/s13104-018-3900-x)
Supplement: Supplementary file 1 — Additional file 1. Cytokine genes and receptors associated with bovine respiratory disease at the time of diagnosis in calves (N = 5 with BRD, N = 9 healthy control animals). [file 13104_2018_3900_MOESM1_ESM.xlsx]

## Sheet: Table S1
Additional File 1. Cytokine genes and receptors associated with bovine respiratory disease at the time of diagnosis in calves (N=5 with BRD, N=9 healthy control animals).
Gene	Effect	SE	F	P
CCL16	5.14841	0.727112	50.1354	0.000103964
CXCR1	8.71328	1.70583	26.091	0.000920791
CCR1	4.56458	0.901235	25.6522	0.000971247
CXCL5	2.67006	0.58331	20.9529	0.00180808
CXCR1_dup	7.5901	1.75693	18.6632	0.00254575
IL1A	3.73364	0.942006	15.7093	0.00415661
IL9	18.7005	5.14516	13.2102	0.00664084
IFNG	-10.5037	3.01392	12.1456	0.00825814
CXCL8	61.0946	17.5329	12.1423	0.00826393
IL1B	3.90814	1.16539	11.246	0.0100279
IL10RB	0.833287	0.261349	10.1659	0.0128342
IL1RN	2.00346	0.671888	8.89135	0.0175512
CXCR3	-1.79431	0.658273	7.42988	0.026015
LTB	-1.23443	0.453271	7.41677	0.026112
CD40LG	-1.29814	0.537215	5.83909	0.0420845
PF4	1.69894	0.753273	5.08687	0.0541086
TNF	-1.20436	0.548812	4.81581	0.0595025
CCL17	-7.77539	3.54735	4.80437	0.0597449
IL6ST	-0.644785	0.298079	4.67915	0.0624834
CCL4	-3.34929	1.56906	4.55643	0.0653255
IL1R1	1.10028	0.528855	4.32849	0.0710597
TNFSF10	-0.762622	0.381434	3.99741	0.0805972
IL4	-2.49287	1.24698	3.99653	0.0806245
CCR5	-1.94141	0.976139	3.95559	0.0819167
CCL1	-29.4247	14.9912	3.85258	0.0852881
CCL3	-3.11612	1.6185	3.70683	0.0903719
AIMP1	0.251005	0.132202	3.60487	0.0941635
TNFSF13B	1.38555	0.804511	2.96604	0.12333
BMP2	3.51598	2.07517	2.87068	0.128656
MIF	-0.81507	0.486183	2.81054	0.132172
LOC510185	-2.78105	1.79348	2.40449	0.159585
CXCR5	-1.12359	0.737877	2.31873	0.166324
IL7	0.382336	0.257288	2.20826	0.17558
CXCL11	-20.0996	13.5467	2.20145	0.176173
CCL26	-2.47587	1.66916	2.20018	0.176284
IL27	333.591	229.938	2.10478	0.184892
TNFSF14	0.855911	0.594455	2.0731	0.187876
GRO1	-1.42707	1.01662	1.97049	0.198002
CXCL13	1.04157	0.747638	1.94086	0.201065
IL2RG	-0.480109	0.34625	1.92265	0.202979
CCR4	-0.519501	0.414026	1.5744	0.244983
TNFRSF11B	1.05149	0.884613	1.41288	0.268663
CCR10	-1.57775	1.39689	1.27571	0.291425
IL15	-0.803052	0.722951	1.23387	0.298923
CCL2	-4.45888	4.05973	1.2063	0.304018
CSF1	-1.96728	1.82334	1.16411	0.312067
NAMPT	0.219391	0.209769	1.09385	0.32619
CXCL9	-7.08738	6.96859	1.03438	0.3389
TNFSF13	0.516	0.517757	0.993225	0.348141
CCL20	-1.89497	1.98719	0.909338	0.368211
FASLG	-0.657005	0.691389	0.903009	0.369797
CXCL12	-0.650098	0.749887	0.751564	0.411228
OSM	0.474322	0.582788	0.662406	0.439263
CCL22	-2.51368	3.16506	0.630749	0.449995
CCR2	0.30273	0.382334	0.626935	0.451318
CCR8	-0.900591	1.29024	0.487208	0.504954
IL17B	0.925681	1.34648	0.47263	0.511215
CSF3	-0.519281	0.775669	0.44818	0.522049
CCR6	-0.539473	0.824323	0.428296	0.531186
CX3CR1	-0.268055	0.414465	0.418285	0.535905
IL21	-0.595944	0.925109	0.414977	0.537482
CSF2	-2.23258	3.91807	0.324691	0.584444
CXCL10	-1.69226	3.25535	0.270234	0.617249
IL16	-0.194485	0.375188	0.268705	0.61823
CCR3	0.499575	0.98884	0.255241	0.62703
LTA	0.161332	0.346606	0.216655	0.654009
C5	-3.28931	7.71842	0.181615	0.681224
IL9R	-0.683501	1.6538	0.170811	0.690248
IL10RA	-0.19597	0.546804	0.128444	0.729324
SPP1	-2.22803	6.27506	0.126068	0.731723
IL5	-0.43461	1.30315	0.111227	0.747324
CCL24	0.666576	2.2256	0.0897028	0.772189
IL13	0.434199	1.69316	0.065763	0.80408
IL6R	-0.156761	0.617599	0.064426	0.806034
IL17A	0.285289	1.13191	0.0635254	0.807363
CCL8	-7.26145	37.856	0.0367941	0.852664
TNFSF11	0.10704	1.05374	0.0103187	0.921589
CCL5	0.0830629	0.955581	0.00755577	0.932868
